# Supplementary material for: Impact of flow cytometry-based sorting on microRNA signature of extracellular vesicles derived from mesenchymal stromal cells: a proof-of-concept study
Source: Extracell Vesicles Circ Nucl Acids. 2026 Jan 21;7(1):73–93. doi: 10.20517/evcna.2025.130 (PMC13076339; doi:10.20517/evcna.2025.130)
Supplement: Supplementary file 1 [file evcna-7-1-73-SupplementaryMaterials.zip]

Archive with 4 entries (3 files):
- evcna60130-SupplementaryMaterials/Supplementary Table 1.xlsx
- evcna60130-SupplementaryMaterials/Supplementary Table 2.xlsx
- evcna60130-SupplementaryMaterials/Supplementary Table 3.xlsx
- evcna60130-SupplementaryMaterials/
