# Supplementary material for: Impact of flow cytometry-based sorting on microRNA signature of extracellular vesicles derived from mesenchymal stromal cells: a proof-of-concept study
Source: Extracell Vesicles Circ Nucl Acids. 2026 Jan 21;7(1):73–93. doi: 10.20517/evcna.2025.130 (PMC13076339; doi:10.20517/evcna.2025.130)
Supplement: Supplementary file 1 [file evcna-7-1-73-SupplementaryMaterials.zip › evcna60130-SupplementaryMaterials/Supplementary Table 1.xlsx]

## Sheet: Foglio1
Supplementary File 1. miRNAs in ASC-EVs and sASC-EVs
ASC-EVs		sASC-EVs		Only in ASC-EVs		Shared in ASC-Evs and sASC-EVs		Only in sASC-EVs
miRNA_Id		miRNA_Id		miRNA_Id		miRNA_Id		miRNA_Id
hsa-miR-429		hsa-miR-6859-3p		hsa-miR-429		hsa-miR-6859-3p		hsa-miR-10392-5p
hsa-miR-6726-3p		hsa-miR-12136		hsa-miR-6726-3p		hsa-miR-12136		hsa-miR-129-2-3p
hsa-miR-6728-3p		hsa-miR-34a-5p		hsa-miR-6728-3p		hsa-miR-34a-5p		hsa-miR-141-5p
hsa-miR-6730-3p		hsa-miR-34a-3p		hsa-miR-6730-3p		hsa-miR-34a-3p		hsa-miR-3130-3p
hsa-miR-1290		hsa-miR-6729-3p		hsa-miR-1290		hsa-miR-6729-3p		hsa-miR-3184-3p
hsa-miR-6127		hsa-miR-30e-3p		hsa-miR-6127		hsa-miR-30e-3p		hsa-miR-3650
hsa-miR-3115		hsa-miR-30c-5p		hsa-miR-3115		hsa-miR-30c-5p		hsa-miR-376b-3p
hsa-miR-3605-5p		hsa-miR-101-3p		hsa-miR-3605-5p		hsa-miR-101-3p		hsa-miR-4709-5p
hsa-miR-3605-3p		hsa-miR-186-5p		hsa-miR-3605-3p		hsa-miR-186-5p		hsa-miR-4732-3p
hsa-miR-5581-3p		hsa-miR-197-3p		hsa-miR-5581-3p		hsa-miR-197-3p		hsa-miR-521
hsa-miR-30e-5p		hsa-miR-320b		hsa-miR-30e-5p		hsa-miR-320b		hsa-miR-6747-3p
hsa-miR-5584-3p		hsa-miR-92b-3p		hsa-miR-5584-3p		hsa-miR-92b-3p		hsa-miR-6763-3p
hsa-miR-4422		hsa-miR-9-3p		hsa-miR-4422		hsa-miR-214-5p		hsa-miR-6817-3p
hsa-miR-101-5p		hsa-miR-214-5p		hsa-miR-101-5p		hsa-miR-214-3p		hsa-miR-9-3p
hsa-miR-760		hsa-miR-214-3p		hsa-miR-760		hsa-miR-199a-5p
hsa-miR-2682-3p		hsa-miR-199a-5p		hsa-miR-2682-3p		hsa-miR-199a-3p
hsa-miR-137-3p		hsa-miR-199a-3p		hsa-miR-137-3p		hsa-miR-1843
hsa-miR-197-5p		hsa-miR-1843		hsa-miR-197-5p		hsa-miR-12116
hsa-miR-190b-5p		hsa-miR-12116		hsa-miR-190b-5p		hsa-miR-181b-5p
hsa-miR-4258		hsa-miR-181b-5p		hsa-miR-4258		hsa-miR-181a-5p
hsa-miR-92b-5p		hsa-miR-181a-5p		hsa-miR-92b-5p		hsa-miR-6739-3p
hsa-miR-9-5p		hsa-miR-6739-3p		hsa-miR-9-5p		hsa-miR-29c-3p
hsa-miR-4654		hsa-miR-29c-3p		hsa-miR-4654		hsa-miR-29b-3p
hsa-miR-488-5p		hsa-miR-29b-3p		hsa-miR-488-5p		hsa-miR-205-5p
hsa-miR-181a-3p		hsa-miR-205-5p		hsa-miR-181a-3p		hsa-miR-194-5p
hsa-miR-6769b-3p		hsa-miR-194-5p		hsa-miR-6769b-3p		hsa-miR-664a-3p
hsa-miR-29c-5p		hsa-miR-664a-3p		hsa-miR-29c-5p		hsa-miR-5100
hsa-miR-664a-5p		hsa-miR-5100		hsa-miR-664a-5p		hsa-miR-146b-5p
hsa-miR-5008-5p		hsa-miR-146b-5p		hsa-miR-5008-5p		hsa-miR-202-5p
hsa-miR-5008-3p		hsa-miR-202-5p		hsa-miR-5008-3p		hsa-miR-210-3p
hsa-miR-3620-3p		hsa-miR-210-3p		hsa-miR-3620-3p		hsa-miR-4485-5p
hsa-miR-4428		hsa-miR-4485-5p		hsa-miR-4428		hsa-miR-130a-3p
hsa-miR-5699-5p		hsa-miR-129-2-3p		hsa-miR-5699-5p		hsa-miR-4488
hsa-miR-1915-3p		hsa-miR-130a-3p		hsa-miR-1915-3p		hsa-miR-6751-3p
hsa-miR-603		hsa-miR-4488		hsa-miR-603		hsa-miR-6752-3p
hsa-miR-4683		hsa-miR-6747-3p		hsa-miR-4683		hsa-miR-1260b
hsa-miR-3156-3p		hsa-miR-10392-5p		hsa-miR-3156-3p		hsa-miR-34c-5p
hsa-miR-605-5p		hsa-miR-6751-3p		hsa-miR-605-5p		hsa-miR-4492
hsa-miR-605-3p		hsa-miR-6752-3p		hsa-miR-605-3p		hsa-miR-125b-5p
hsa-miR-1296-5p		hsa-miR-1260b		hsa-miR-1296-5p		hsa-let-7a-5p
hsa-miR-346		hsa-miR-34c-5p		hsa-miR-346		hsa-let-7a-2-3p
hsa-miR-107		hsa-miR-4492		hsa-miR-107		hsa-miR-100-5p
hsa-miR-1287-3p		hsa-miR-125b-5p		hsa-miR-1287-3p		hsa-miR-9898
hsa-miR-4685-3p		hsa-let-7a-5p		hsa-miR-4685-3p		hsa-miR-196a-5p
hsa-miR-3158-5p		hsa-let-7a-2-3p		hsa-miR-3158-5p		hsa-miR-615-3p
hsa-miR-1307-3p		hsa-miR-100-5p		hsa-miR-1307-3p		hsa-miR-148b-3p
hsa-miR-4483		hsa-miR-141-5p		hsa-miR-4483		hsa-miR-26a-5p
hsa-miR-4296		hsa-miR-9898		hsa-miR-4296		hsa-let-7i-5p
hsa-miR-210-5p		hsa-miR-196a-5p		hsa-miR-210-5p		hsa-let-7i-3p
hsa-miR-675-3p		hsa-miR-615-3p		hsa-miR-675-3p		hsa-miR-331-3p
hsa-miR-483-5p		hsa-miR-148b-3p		hsa-miR-483-5p		hsa-miR-4497
hsa-miR-483-3p		hsa-miR-26a-5p		hsa-miR-483-3p		hsa-miR-16-5p
hsa-miR-4687-5p		hsa-let-7i-5p		hsa-miR-4687-5p		hsa-miR-15a-5p
hsa-miR-4687-3p		hsa-let-7i-3p		hsa-miR-4687-3p		hsa-miR-17-5p
hsa-miR-1343-3p		hsa-miR-331-3p		hsa-miR-1343-3p		hsa-miR-19a-3p
hsa-miR-670-5p		hsa-miR-4497		hsa-miR-670-5p		hsa-miR-19b-3p
hsa-miR-129-5p		hsa-miR-6763-3p		hsa-miR-129-5p		hsa-miR-92a-3p
hsa-miR-3160-3p		hsa-miR-16-5p		hsa-miR-3160-3p		hsa-miR-8075
hsa-miR-3162-3p		hsa-miR-15a-5p		hsa-miR-3162-3p		hsa-miR-625-3p
hsa-miR-1908-5p		hsa-miR-17-5p		hsa-miR-1908-5p		hsa-miR-1260a
hsa-miR-6747-5p		hsa-miR-19a-3p		hsa-miR-6747-5p		hsa-miR-342-3p
hsa-miR-6748-3p		hsa-miR-19b-3p		hsa-miR-6748-3p		hsa-miR-337-3p
hsa-miR-6514-5p		hsa-miR-92a-3p		hsa-miR-6514-5p		hsa-miR-665
hsa-miR-10392-3p		hsa-miR-8075		hsa-miR-10392-3p		hsa-miR-127-3p
hsa-miR-192-5p		hsa-miR-625-3p		hsa-miR-192-5p		hsa-miR-136-5p
hsa-miR-192-3p		hsa-miR-4709-5p		hsa-miR-192-3p		hsa-miR-136-3p
hsa-miR-6750-3p		hsa-miR-1260a		hsa-miR-6750-3p		hsa-miR-379-5p
hsa-miR-6749-3p		hsa-miR-342-3p		hsa-miR-6749-3p		hsa-miR-299-5p
hsa-miR-6751-5p		hsa-miR-337-3p		hsa-miR-6751-5p		hsa-miR-323a-3p
hsa-miR-7113-5p		hsa-miR-665		hsa-miR-7113-5p		hsa-miR-329-3p
hsa-miR-7113-3p		hsa-miR-127-3p		hsa-miR-7113-3p		hsa-miR-494-3p
hsa-miR-6753-3p		hsa-miR-136-5p		hsa-miR-6753-3p		hsa-miR-495-3p
hsa-miR-139-5p		hsa-miR-136-3p		hsa-miR-139-5p		hsa-miR-376c-3p
hsa-miR-326		hsa-miR-379-5p		hsa-miR-326		hsa-miR-376a-3p
hsa-miR-708-5p		hsa-miR-299-5p		hsa-miR-708-5p		hsa-miR-654-3p
hsa-miR-5579-5p		hsa-miR-323a-3p		hsa-miR-5579-5p		hsa-miR-381-3p
hsa-miR-1304-5p		hsa-miR-329-3p		hsa-miR-1304-5p		hsa-miR-382-5p
hsa-miR-1304-3p		hsa-miR-494-3p		hsa-miR-1304-3p		hsa-miR-485-3p
hsa-miR-34b-5p		hsa-miR-495-3p		hsa-miR-34b-5p		hsa-miR-377-3p
hsa-miR-34b-3p		hsa-miR-376c-3p		hsa-miR-34b-3p		hsa-miR-409-5p
hsa-miR-34c-3p		hsa-miR-376a-3p		hsa-miR-34c-3p		hsa-miR-409-3p
hsa-miR-4301		hsa-miR-654-3p		hsa-miR-4301		hsa-miR-369-5p
hsa-miR-6716-3p		hsa-miR-376b-3p		hsa-miR-6716-3p		hsa-miR-656-3p
hsa-miR-6756-3p		hsa-miR-381-3p		hsa-miR-6756-3p		hsa-miR-203a-3p
hsa-miR-125b-1-3p		hsa-miR-382-5p		hsa-miR-125b-1-3p		hsa-miR-4509
hsa-miR-4493		hsa-miR-485-3p		hsa-miR-4493		hsa-miR-4508
hsa-miR-4697-3p		hsa-miR-377-3p		hsa-miR-4697-3p		hsa-miR-1282
hsa-miR-1244		hsa-miR-409-5p		hsa-miR-1244		hsa-miR-7973
hsa-miR-613		hsa-miR-409-3p		hsa-miR-613		hsa-miR-190a-5p
hsa-miR-1291		hsa-miR-369-5p		hsa-miR-1291		hsa-miR-7-5p
hsa-miR-4701-5p		hsa-miR-656-3p		hsa-miR-4701-5p		hsa-miR-6511b-3p
hsa-miR-4701-3p		hsa-miR-203a-3p		hsa-miR-4701-3p		hsa-miR-4516
hsa-miR-6757-5p		hsa-miR-4509		hsa-miR-6757-5p		hsa-miR-3178
hsa-miR-6757-3p		hsa-miR-4508		hsa-miR-6757-3p		hsa-miR-6126
hsa-miR-615-5p		hsa-miR-1282		hsa-miR-615-5p		hsa-miR-193b-5p
hsa-miR-1228-5p		hsa-miR-7973		hsa-miR-1228-5p		hsa-miR-193b-3p
hsa-miR-1228-3p		hsa-miR-190a-5p		hsa-miR-1228-3p		hsa-miR-365a-3p
hsa-miR-616-5p		hsa-miR-7-5p		hsa-miR-616-5p		hsa-miR-484
hsa-miR-26a-2-3p		hsa-miR-6511b-3p		hsa-miR-26a-2-3p		hsa-miR-9901
hsa-miR-7844-5p		hsa-miR-4516		hsa-miR-7844-5p		hsa-miR-138-5p
hsa-miR-6760-3p		hsa-miR-3178		hsa-miR-6760-3p		hsa-miR-328-3p
hsa-miR-6761-3p		hsa-miR-6126		hsa-miR-6761-3p		hsa-miR-140-5p
hsa-miR-6762-3p		hsa-miR-193b-5p		hsa-miR-6762-3p		hsa-miR-140-3p
hsa-miR-4472		hsa-miR-193b-3p		hsa-miR-4472		hsa-miR-22-5p
hsa-miR-7107-5p		hsa-miR-365a-3p		hsa-miR-7107-5p		hsa-miR-22-3p
hsa-miR-6880-3p		hsa-miR-484		hsa-miR-6880-3p		hsa-miR-212-3p
hsa-miR-6763-5p		hsa-miR-9901		hsa-miR-6763-5p		hsa-miR-195-5p
hsa-miR-2276-5p		hsa-miR-138-5p		hsa-miR-2276-5p		hsa-miR-497-5p
hsa-miR-3613-5p		hsa-miR-328-3p		hsa-miR-3613-5p		hsa-miR-324-5p
hsa-miR-15a-3p		hsa-miR-140-5p		hsa-miR-15a-3p		hsa-miR-324-3p
hsa-miR-17-3p		hsa-miR-140-3p		hsa-miR-17-3p		hsa-miR-4521
hsa-miR-18a-5p		hsa-miR-22-5p		hsa-miR-18a-5p		hsa-miR-744-5p
hsa-miR-18a-3p		hsa-miR-22-3p		hsa-miR-18a-3p		hsa-miR-423-5p
hsa-miR-20a-5p		hsa-miR-212-3p		hsa-miR-20a-5p		hsa-miR-423-3p
hsa-miR-20a-3p		hsa-miR-195-5p		hsa-miR-20a-3p		hsa-miR-193a-5p
hsa-miR-92a-1-5p		hsa-miR-497-5p		hsa-miR-92a-1-5p		hsa-miR-365b-3p
hsa-miR-2681-5p		hsa-miR-324-5p		hsa-miR-2681-5p		hsa-miR-6867-3p
hsa-miR-624-5p		hsa-miR-324-3p		hsa-miR-624-5p		hsa-miR-4315
hsa-miR-625-5p		hsa-miR-4521		hsa-miR-625-5p		hsa-miR-152-3p
hsa-miR-4506		hsa-miR-744-5p		hsa-miR-4506		hsa-miR-10a-5p
hsa-miR-3173-5p		hsa-miR-4732-3p		hsa-miR-3173-5p		hsa-miR-142-5p
hsa-miR-151b		hsa-miR-423-5p		hsa-miR-151b		hsa-miR-142-3p
hsa-miR-342-5p		hsa-miR-423-3p		hsa-miR-342-5p		hsa-miR-301a-3p
hsa-miR-345-5p		hsa-miR-3184-3p		hsa-miR-345-5p		hsa-miR-21-5p
hsa-miR-770-5p		hsa-miR-193a-5p		hsa-miR-770-5p		hsa-miR-21-3p
hsa-miR-493-5p		hsa-miR-365b-3p		hsa-miR-493-5p		hsa-miR-6516-5p
hsa-miR-493-3p		hsa-miR-6867-3p		hsa-miR-493-3p		hsa-miR-6516-3p
hsa-miR-337-5p		hsa-miR-4315		hsa-miR-337-5p		hsa-miR-657
hsa-miR-431-5p		hsa-miR-152-3p		hsa-miR-431-5p		hsa-miR-8078
hsa-miR-433-3p		hsa-miR-10a-5p		hsa-miR-433-3p		hsa-miR-1-3p
hsa-miR-127-5p		hsa-miR-142-5p		hsa-miR-127-5p		hsa-miR-122b-3p
hsa-miR-432-5p		hsa-miR-142-3p		hsa-miR-432-5p		hsa-miR-5589-3p
hsa-miR-370-3p		hsa-miR-301a-3p		hsa-miR-370-3p		hsa-miR-10395-5p
hsa-miR-379-3p		hsa-miR-21-5p		hsa-miR-379-3p		hsa-miR-10395-3p
hsa-miR-411-5p		hsa-miR-21-3p		hsa-miR-411-5p		hsa-miR-24-3p
hsa-miR-411-3p		hsa-miR-6516-5p		hsa-miR-411-3p		hsa-miR-24-2-5p
hsa-miR-299-3p		hsa-miR-6516-3p		hsa-miR-299-3p		hsa-miR-27a-3p
hsa-miR-380-3p		hsa-miR-657		hsa-miR-380-3p		hsa-miR-23a-5p
hsa-miR-1197		hsa-miR-8078		hsa-miR-1197		hsa-miR-23a-3p
hsa-miR-323a-5p		hsa-miR-1-3p		hsa-miR-323a-5p		hsa-miR-181c-5p
hsa-miR-758-3p		hsa-miR-122b-3p		hsa-miR-758-3p		hsa-miR-6795-3p
hsa-miR-494-5p		hsa-miR-5589-3p		hsa-miR-494-5p		hsa-miR-4749-3p
hsa-miR-543		hsa-miR-10395-5p		hsa-miR-543		hsa-miR-99b-5p
hsa-miR-376c-5p		hsa-miR-10395-3p		hsa-miR-376c-5p		hsa-miR-99b-3p
hsa-miR-654-5p		hsa-miR-24-3p		hsa-miR-654-5p		hsa-let-7e-5p
hsa-miR-376b-5p		hsa-miR-24-2-5p		hsa-miR-376b-5p		hsa-let-7e-3p
hsa-miR-376a-5p		hsa-miR-27a-3p		hsa-miR-376a-5p		hsa-miR-125a-5p
hsa-miR-1185-5p		hsa-miR-23a-5p		hsa-miR-1185-5p		hsa-miR-125a-3p
hsa-miR-487b-3p		hsa-miR-23a-3p		hsa-miR-487b-3p		hsa-miR-935
hsa-miR-539-5p		hsa-miR-181c-5p		hsa-miR-539-5p		hsa-miR-10394-3p
hsa-miR-539-3p		hsa-miR-6795-3p		hsa-miR-539-3p		hsa-miR-4782-5p
hsa-miR-889-3p		hsa-miR-4749-3p		hsa-miR-889-3p		hsa-miR-663b
hsa-miR-889-5p		hsa-miR-99b-5p		hsa-miR-889-5p		hsa-miR-128-3p
hsa-miR-655-3p		hsa-miR-99b-3p		hsa-miR-655-3p		hsa-miR-10b-5p
hsa-miR-487a-3p		hsa-let-7e-5p		hsa-miR-487a-3p		hsa-miR-10b-3p
hsa-miR-487a-5p		hsa-let-7e-3p		hsa-miR-487a-5p		hsa-miR-7704
hsa-miR-382-3p		hsa-miR-125a-5p		hsa-miR-382-3p		hsa-miR-1246
hsa-miR-134-5p		hsa-miR-125a-3p		hsa-miR-134-5p		hsa-miR-3130-5p
hsa-miR-668-3p		hsa-miR-521		hsa-miR-668-3p		hsa-miR-26b-5p
hsa-miR-485-5p		hsa-miR-935		hsa-miR-485-5p		hsa-miR-5703
hsa-miR-323b-3p		hsa-miR-10394-3p		hsa-miR-323b-3p		hsa-miR-149-5p
hsa-miR-154-5p		hsa-miR-4782-5p		hsa-miR-154-5p		hsa-miR-103a-3p
hsa-miR-154-3p		hsa-miR-663b		hsa-miR-154-3p		hsa-miR-663a
hsa-miR-496		hsa-miR-128-3p		hsa-miR-496		hsa-miR-3195
hsa-miR-369-3p		hsa-miR-10b-5p		hsa-miR-369-3p		hsa-miR-3196
hsa-miR-410-3p		hsa-miR-10b-3p		hsa-miR-410-3p		hsa-miR-941
hsa-miR-1233-3p		hsa-miR-7704		hsa-miR-1233-3p		hsa-miR-6724-5p
hsa-miR-1233-5p		hsa-miR-1246		hsa-miR-1233-5p		hsa-miR-10401-5p
hsa-miR-4510		hsa-miR-3130-3p		hsa-miR-4510		hsa-miR-10401-3p
hsa-miR-627-5p		hsa-miR-3130-5p		hsa-miR-627-5p		hsa-miR-3648
hsa-miR-10393-5p		hsa-miR-26b-5p		hsa-miR-10393-5p		hsa-miR-10396b-5p
hsa-miR-628-5p		hsa-miR-5703		hsa-miR-628-5p		hsa-miR-10396b-3p
hsa-miR-628-3p		hsa-miR-149-5p		hsa-miR-628-3p		hsa-miR-10396a-5p
hsa-miR-2116-3p		hsa-miR-103a-3p		hsa-miR-2116-3p		hsa-miR-10396a-3p
hsa-miR-190a-3p		hsa-miR-663a		hsa-miR-190a-3p		hsa-miR-99a-5p
hsa-miR-629-5p		hsa-miR-3195		hsa-miR-629-5p		hsa-miR-99a-3p
hsa-miR-629-3p		hsa-miR-3196		hsa-miR-629-3p		hsa-let-7c-5p
hsa-miR-6881-3p		hsa-miR-941		hsa-miR-6881-3p		hsa-miR-185-5p
hsa-miR-184		hsa-miR-6724-5p		hsa-miR-184		hsa-miR-130b-3p
hsa-miR-549a-3p		hsa-miR-10401-5p		hsa-miR-549a-3p		hsa-let-7a-3p
hsa-miR-549a-5p		hsa-miR-10401-3p		hsa-miR-549a-5p		hsa-let-7b-5p
hsa-miR-7706		hsa-miR-3648		hsa-miR-7706		hsa-let-7b-3p
hsa-miR-11181-5p		hsa-miR-10396b-5p		hsa-miR-11181-5p		hsa-miR-6821-3p
hsa-miR-11181-3p		hsa-miR-10396b-3p		hsa-miR-11181-3p		hsa-miR-425-5p
hsa-miR-6766-3p		hsa-miR-10396a-5p		hsa-miR-6766-3p		hsa-miR-425-3p
hsa-miR-5587-3p		hsa-miR-10396a-3p		hsa-miR-5587-3p		hsa-miR-191-5p
hsa-miR-1225-5p		hsa-miR-99a-5p		hsa-miR-1225-5p		hsa-let-7g-5p
hsa-miR-1225-3p		hsa-miR-99a-3p		hsa-miR-1225-3p		hsa-miR-15b-5p
hsa-miR-940		hsa-let-7c-5p		hsa-miR-940		hsa-miR-6828-3p
hsa-miR-6767-3p		hsa-miR-185-5p		hsa-miR-6767-3p		hsa-miR-7977
hsa-miR-365a-5p		hsa-miR-130b-3p		hsa-miR-365a-5p		hsa-miR-1224-3p
hsa-miR-3179		hsa-miR-6817-3p		hsa-miR-3179		hsa-miR-1248
hsa-miR-6511a-3p		hsa-let-7a-3p		hsa-miR-6511a-3p		hsa-miR-28-5p
hsa-miR-6770-5p		hsa-let-7b-5p		hsa-miR-6770-5p		hsa-miR-28-3p
hsa-miR-3680-5p		hsa-let-7b-3p		hsa-miR-3680-5p		hsa-miR-574-5p
hsa-miR-6862-3p		hsa-miR-6821-3p		hsa-miR-6862-3p		hsa-miR-574-3p
hsa-miR-6771-3p		hsa-miR-425-5p		hsa-miR-6771-3p		hsa-miR-4449
hsa-miR-6772-3p		hsa-miR-425-3p		hsa-miR-6772-3p		hsa-miR-4454
hsa-miR-1910-5p		hsa-miR-191-5p		hsa-miR-1910-5p		hsa-miR-143-5p
hsa-miR-6774-3p		hsa-let-7g-5p		hsa-miR-6774-3p		hsa-miR-143-3p
hsa-miR-132-5p		hsa-miR-15b-5p		hsa-miR-132-5p		hsa-miR-145-5p
hsa-miR-132-3p		hsa-miR-6828-3p		hsa-miR-132-3p		hsa-miR-145-3p
hsa-miR-212-5p		hsa-miR-7977		hsa-miR-212-5p		hsa-miR-378a-3p
hsa-miR-6776-3p		hsa-miR-1224-3p		hsa-miR-6776-3p		hsa-miR-146a-5p
hsa-miR-195-3p		hsa-miR-1248		hsa-miR-195-3p		hsa-miR-585-3p
hsa-miR-497-3p		hsa-miR-28-5p		hsa-miR-497-3p		hsa-miR-585-5p
hsa-miR-744-3p		hsa-miR-28-3p		hsa-miR-744-3p		hsa-miR-1271-5p
hsa-miR-1269b		hsa-miR-574-5p		hsa-miR-1269b		hsa-miR-6721-5p
hsa-miR-4731-5p		hsa-miR-574-3p		hsa-miR-4731-5p		hsa-miR-30a-3p
hsa-miR-4731-3p		hsa-miR-4449		hsa-miR-4731-3p		hsa-miR-339-3p
hsa-miR-1180-3p		hsa-miR-4454		hsa-miR-1180-3p		hsa-miR-148a-3p
hsa-miR-4522		hsa-miR-3650		hsa-miR-4522		hsa-miR-196b-5p
hsa-miR-451b		hsa-miR-143-5p		hsa-miR-451b		hsa-miR-550a-3p
hsa-miR-4523		hsa-miR-143-3p		hsa-miR-4523		hsa-miR-25-3p
hsa-miR-4725-3p		hsa-miR-145-5p		hsa-miR-4725-3p		hsa-miR-93-5p
hsa-miR-2909		hsa-miR-145-3p		hsa-miR-2909		hsa-miR-93-3p
hsa-miR-6779-3p		hsa-miR-378a-3p		hsa-miR-6779-3p		hsa-miR-106b-5p
hsa-miR-6510-3p		hsa-miR-146a-5p		hsa-miR-6510-3p		hsa-miR-106b-3p
hsa-miR-6782-3p		hsa-miR-585-3p		hsa-miR-6782-3p		hsa-miR-335-5p
hsa-miR-10a-3p		hsa-miR-585-5p		hsa-miR-10a-3p		hsa-miR-29a-3p
hsa-miR-454-5p		hsa-miR-1271-5p		hsa-miR-454-5p		hsa-miR-320a-3p
hsa-miR-454-3p		hsa-miR-6721-5p		hsa-miR-454-3p		hsa-miR-320a-5p
hsa-miR-4729		hsa-miR-30a-3p		hsa-miR-4729		hsa-miR-486-5p
hsa-miR-3064-5p		hsa-miR-339-3p		hsa-miR-3064-5p		hsa-miR-30b-5p
hsa-miR-4524a-3p		hsa-miR-148a-3p		hsa-miR-4524a-3p		hsa-miR-151a-5p
hsa-miR-3615		hsa-miR-196b-5p		hsa-miR-3615		hsa-miR-151a-3p
hsa-miR-6785-3p		hsa-miR-550a-3p		hsa-miR-6785-3p		hsa-miR-4664-3p
hsa-miR-4739		hsa-miR-25-3p		hsa-miR-4739		hsa-miR-10400-5p
hsa-miR-7153-3p		hsa-miR-93-5p		hsa-miR-7153-3p		hsa-miR-31-5p
hsa-miR-320c		hsa-miR-93-3p		hsa-miR-320c		hsa-miR-31-3p
hsa-miR-4743-3p		hsa-miR-106b-5p		hsa-miR-4743-3p		hsa-miR-7-1-3p
hsa-miR-3187-3p		hsa-miR-106b-3p		hsa-miR-3187-3p		hsa-miR-3651
hsa-miR-1227-3p		hsa-miR-335-5p		hsa-miR-1227-3p		hsa-let-7f-5p
hsa-miR-6789-3p		hsa-miR-29a-3p		hsa-miR-6789-3p		hsa-let-7f-1-3p
hsa-miR-637		hsa-miR-320a-3p		hsa-miR-637		hsa-let-7d-5p
hsa-miR-6790-5p		hsa-miR-320a-5p		hsa-miR-6790-5p		hsa-let-7d-3p
hsa-miR-6790-3p		hsa-miR-486-5p		hsa-miR-6790-3p		hsa-miR-23b-3p
hsa-miR-3940-3p		hsa-miR-30b-5p		hsa-miR-3940-3p		hsa-miR-27b-3p
hsa-miR-6791-3p		hsa-miR-151a-5p		hsa-miR-6791-3p		hsa-miR-455-5p
hsa-miR-6792-3p		hsa-miR-151a-3p		hsa-miR-6792-3p		hsa-miR-455-3p
hsa-miR-1181		hsa-miR-4664-3p		hsa-miR-1181		hsa-miR-199b-5p
hsa-miR-1238-3p		hsa-miR-10400-5p		hsa-miR-1238-3p		hsa-miR-199b-3p
hsa-miR-6793-5p		hsa-miR-31-5p		hsa-miR-6793-5p		hsa-miR-126-5p
hsa-miR-6515-3p		hsa-miR-31-3p		hsa-miR-6515-3p		hsa-miR-6089
hsa-miR-27a-5p		hsa-miR-7-1-3p		hsa-miR-27a-5p		hsa-miR-23c
hsa-miR-181d-5p		hsa-miR-3651		hsa-miR-181d-5p		hsa-miR-221-5p
hsa-miR-3189-5p		hsa-let-7f-5p		hsa-miR-3189-5p		hsa-miR-221-3p
hsa-miR-6796-3p		hsa-let-7f-1-3p		hsa-miR-6796-3p		hsa-miR-222-5p
hsa-miR-6797-3p		hsa-let-7d-5p		hsa-miR-6797-3p		hsa-miR-222-3p
hsa-miR-8085		hsa-let-7d-3p		hsa-miR-8085		hsa-miR-532-5p
hsa-miR-330-3p		hsa-miR-23b-3p		hsa-miR-330-3p		hsa-miR-532-3p
hsa-miR-642a-5p		hsa-miR-27b-3p		hsa-miR-642a-5p		hsa-miR-188-5p
hsa-miR-769-5p		hsa-miR-455-5p		hsa-miR-769-5p		hsa-miR-188-3p
hsa-miR-769-3p		hsa-miR-455-3p		hsa-miR-769-3p		hsa-miR-501-3p
hsa-miR-320e		hsa-miR-199b-5p		hsa-miR-320e		hsa-miR-660-5p
hsa-miR-150-5p		hsa-miR-199b-3p		hsa-miR-150-5p		hsa-miR-98-5p
hsa-miR-5088-3p		hsa-miR-126-5p		hsa-miR-5088-3p		hsa-miR-98-3p
hsa-miR-6799-3p		hsa-miR-6089		hsa-miR-6799-3p		hsa-let-7f-2-3p
hsa-miR-6800-3p		hsa-miR-23c		hsa-miR-6800-3p		hsa-miR-4536-3p
hsa-miR-4750-3p		hsa-miR-221-5p		hsa-miR-4750-3p		hsa-miR-223-3p
hsa-miR-520a-3p		hsa-miR-221-3p		hsa-miR-520a-3p		hsa-miR-374b-5p
hsa-miR-517-5p		hsa-miR-222-5p		hsa-miR-517-5p		hsa-miR-361-3p
hsa-miR-518a-3p		hsa-miR-222-3p		hsa-miR-518a-3p		hsa-miR-106a-5p
hsa-miR-371a-5p		hsa-miR-532-5p		hsa-miR-371a-5p		hsa-miR-450a-5p
hsa-miR-8061		hsa-miR-532-3p		hsa-miR-8061		hsa-miR-542-3p
hsa-miR-6802-3p		hsa-miR-188-5p		hsa-miR-6802-3p		hsa-miR-503-5p
hsa-miR-6803-5p		hsa-miR-188-3p		hsa-miR-6803-5p		hsa-miR-424-5p
hsa-miR-6803-3p		hsa-miR-501-3p		hsa-miR-6803-3p		hsa-miR-424-3p
hsa-miR-6805-5p		hsa-miR-660-5p		hsa-miR-6805-5p		hsa-miR-505-3p
hsa-miR-10394-5p		hsa-miR-98-5p		hsa-miR-10394-5p		hsa-miR-224-5p
hsa-miR-1301-3p		hsa-miR-98-3p		hsa-miR-1301-3p		hsa-miR-452-5p
hsa-miR-1285-3p		hsa-let-7f-2-3p		hsa-miR-1285-3p
hsa-miR-4779		hsa-miR-4536-3p		hsa-miR-4779
hsa-miR-4771		hsa-miR-223-3p		hsa-miR-4771
hsa-miR-4265		hsa-miR-374b-5p		hsa-miR-4265
hsa-miR-4436b-5p		hsa-miR-361-3p		hsa-miR-4436b-5p
hsa-miR-4782-3p		hsa-miR-106a-5p		hsa-miR-4782-3p
hsa-miR-3679-3p		hsa-miR-450a-5p		hsa-miR-3679-3p
hsa-miR-7157-5p		hsa-miR-542-3p		hsa-miR-7157-5p
hsa-miR-3129-3p		hsa-miR-503-5p		hsa-miR-3129-3p
hsa-miR-2355-5p		hsa-miR-424-5p		hsa-miR-2355-5p
hsa-miR-2355-3p		hsa-miR-424-3p		hsa-miR-2355-3p
hsa-miR-6809-3p		hsa-miR-505-3p		hsa-miR-6809-3p
hsa-miR-6810-3p		hsa-miR-224-5p		hsa-miR-6810-3p
hsa-miR-26b-3p		hsa-miR-452-5p		hsa-miR-26b-3p
hsa-miR-375-5p				hsa-miR-375-5p
hsa-miR-153-3p				hsa-miR-153-3p
hsa-miR-103a-2-5p				hsa-miR-103a-2-5p
hsa-miR-103b				hsa-miR-103b
hsa-miR-3192-3p				hsa-miR-3192-3p
hsa-miR-3193				hsa-miR-3193
hsa-miR-548o-3p				hsa-miR-548o-3p
hsa-miR-6812-3p				hsa-miR-6812-3p
hsa-miR-3617-3p				hsa-miR-3617-3p
hsa-miR-296-5p				hsa-miR-296-5p
hsa-miR-296-3p				hsa-miR-296-3p
hsa-miR-298				hsa-miR-298
hsa-miR-4758-3p				hsa-miR-4758-3p
hsa-let-7c-3p				hsa-let-7c-3p
hsa-miR-125b-2-3p				hsa-miR-125b-2-3p
hsa-miR-155-5p				hsa-miR-155-5p
hsa-miR-155-3p				hsa-miR-155-3p
hsa-miR-185-3p				hsa-miR-185-3p
hsa-miR-1306-5p				hsa-miR-1306-5p
hsa-miR-301b-3p				hsa-miR-301b-3p
hsa-miR-130b-5p				hsa-miR-130b-5p
hsa-miR-3200-3p				hsa-miR-3200-3p
hsa-miR-7109-5p				hsa-miR-7109-5p
hsa-miR-7109-3p				hsa-miR-7109-3p
hsa-miR-3909				hsa-miR-3909
hsa-miR-6820-3p				hsa-miR-6820-3p
hsa-miR-1281				hsa-miR-1281
hsa-miR-33a-5p				hsa-miR-33a-5p
hsa-miR-33a-3p				hsa-miR-33a-3p
hsa-miR-1249-3p				hsa-miR-1249-3p
hsa-miR-4763-5p				hsa-miR-4763-5p
hsa-miR-6821-5p				hsa-miR-6821-5p
hsa-miR-885-3p				hsa-miR-885-3p
hsa-miR-466				hsa-miR-466
hsa-miR-6822-5p				hsa-miR-6822-5p
hsa-miR-138-1-3p				hsa-miR-138-1-3p
hsa-miR-1226-3p				hsa-miR-1226-3p
hsa-miR-4443				hsa-miR-4443
hsa-miR-6823-3p				hsa-miR-6823-3p
hsa-miR-5193				hsa-miR-5193
hsa-miR-5787				hsa-miR-5787
hsa-miR-4787-3p				hsa-miR-4787-3p
hsa-let-7g-3p				hsa-let-7g-3p
hsa-miR-1324				hsa-miR-1324
hsa-miR-198				hsa-miR-198
hsa-miR-7110-5p				hsa-miR-7110-5p
hsa-miR-6825-3p				hsa-miR-6825-3p
hsa-miR-6826-3p				hsa-miR-6826-3p
hsa-miR-6827-3p				hsa-miR-6827-3p
hsa-miR-15b-3p				hsa-miR-15b-3p
hsa-miR-16-2-3p				hsa-miR-16-2-3p
hsa-miR-6828-5p				hsa-miR-6828-5p
hsa-miR-4448				hsa-miR-4448
hsa-miR-570-5p				hsa-miR-570-5p
hsa-miR-4797-5p				hsa-miR-4797-5p
hsa-miR-943				hsa-miR-943
hsa-miR-3138				hsa-miR-3138
hsa-miR-218-5p				hsa-miR-218-5p
hsa-miR-5591-3p				hsa-miR-5591-3p
hsa-miR-4450				hsa-miR-4450
hsa-miR-1255a				hsa-miR-1255a
hsa-miR-576-5p				hsa-miR-576-5p
hsa-miR-887-3p				hsa-miR-887-3p
hsa-miR-4279				hsa-miR-4279
hsa-miR-579-5p				hsa-miR-579-5p
hsa-miR-4804-5p				hsa-miR-4804-5p
hsa-miR-4804-3p				hsa-miR-4804-3p
hsa-miR-2277-3p				hsa-miR-2277-3p
hsa-miR-6830-5p				hsa-miR-6830-5p
hsa-miR-874-3p				hsa-miR-874-3p
hsa-miR-874-5p				hsa-miR-874-5p
hsa-miR-6831-3p				hsa-miR-6831-3p
hsa-miR-378a-5p				hsa-miR-378a-5p
hsa-miR-146a-3p				hsa-miR-146a-3p
hsa-miR-103a-1-5p				hsa-miR-103a-1-5p
hsa-miR-5003-5p				hsa-miR-5003-5p
hsa-miR-1229-3p				hsa-miR-1229-3p
hsa-miR-340-5p				hsa-miR-340-5p
hsa-miR-340-3p				hsa-miR-340-3p
hsa-miR-4645-3p				hsa-miR-4645-3p
hsa-miR-877-5p				hsa-miR-877-5p
hsa-miR-877-3p				hsa-miR-877-3p
hsa-miR-4640-3p				hsa-miR-4640-3p
hsa-miR-6832-3p				hsa-miR-6832-3p
hsa-miR-4646-3p				hsa-miR-4646-3p
hsa-miR-6835-5p				hsa-miR-6835-5p
hsa-miR-7111-5p				hsa-miR-7111-5p
hsa-miR-7111-3p				hsa-miR-7111-3p
hsa-miR-4641				hsa-miR-4641
hsa-miR-10398-3p				hsa-miR-10398-3p
hsa-miR-6780b-3p				hsa-miR-6780b-3p
hsa-miR-206				hsa-miR-206
hsa-miR-30a-5p				hsa-miR-30a-5p
hsa-miR-3692-5p				hsa-miR-3692-5p
hsa-miR-1913				hsa-miR-1913
hsa-miR-339-5p				hsa-miR-339-5p
hsa-miR-589-5p				hsa-miR-589-5p
hsa-miR-589-3p				hsa-miR-589-3p
hsa-miR-3683				hsa-miR-3683
hsa-miR-196b-3p				hsa-miR-196b-3p
hsa-miR-550b-3p				hsa-miR-550b-3p
hsa-miR-6837-5p				hsa-miR-6837-5p
hsa-miR-4649-5p				hsa-miR-4649-5p
hsa-miR-3914				hsa-miR-3914
hsa-miR-590-5p				hsa-miR-590-5p
hsa-miR-590-3p				hsa-miR-590-3p
hsa-miR-4651				hsa-miR-4651
hsa-miR-5692a				hsa-miR-5692a
hsa-miR-4653-5p				hsa-miR-4653-5p
hsa-miR-4653-3p				hsa-miR-4653-3p
hsa-miR-4285				hsa-miR-4285
hsa-miR-182-5p				hsa-miR-182-5p
hsa-miR-335-3p				hsa-miR-335-3p
hsa-miR-29a-5p				hsa-miR-29a-5p
hsa-miR-29b-1-5p				hsa-miR-29b-1-5p
hsa-miR-3654				hsa-miR-3654
hsa-miR-6892-3p				hsa-miR-6892-3p
hsa-miR-671-5p				hsa-miR-671-5p
hsa-miR-671-3p				hsa-miR-671-3p
hsa-miR-3907				hsa-miR-3907
hsa-miR-4286				hsa-miR-4286
hsa-miR-383-5p				hsa-miR-383-5p
hsa-miR-6842-5p				hsa-miR-6842-5p
hsa-miR-6843-3p				hsa-miR-6843-3p
hsa-miR-3622b-3p				hsa-miR-3622b-3p
hsa-miR-3622a-3p				hsa-miR-3622a-3p
hsa-miR-486-3p				hsa-miR-486-3p
hsa-miR-5681a				hsa-miR-5681a
hsa-miR-3150a-3p				hsa-miR-3150a-3p
hsa-miR-7705				hsa-miR-7705
hsa-miR-3151-3p				hsa-miR-3151-3p
hsa-miR-30b-3p				hsa-miR-30b-3p
hsa-miR-30d-5p				hsa-miR-30d-5p
hsa-miR-6845-5p				hsa-miR-6845-5p
hsa-miR-939-3p				hsa-miR-939-3p
hsa-miR-1234-3p				hsa-miR-1234-3p
hsa-miR-6893-3p				hsa-miR-6893-3p
hsa-miR-491-5p				hsa-miR-491-5p
hsa-miR-873-5p				hsa-miR-873-5p
hsa-miR-6851-3p				hsa-miR-6851-3p
hsa-miR-4477a				hsa-miR-4477a
hsa-miR-23b-5p				hsa-miR-23b-5p
hsa-miR-27b-5p				hsa-miR-27b-5p
hsa-miR-24-1-5p				hsa-miR-24-1-5p
hsa-miR-32-5p				hsa-miR-32-5p
hsa-miR-32-3p				hsa-miR-32-3p
hsa-miR-181a-2-3p				hsa-miR-181a-2-3p
hsa-miR-3960				hsa-miR-3960
hsa-miR-3154				hsa-miR-3154
hsa-miR-4669				hsa-miR-4669
hsa-miR-3689c				hsa-miR-3689c
hsa-miR-3689b-5p				hsa-miR-3689b-5p
hsa-miR-126-3p				hsa-miR-126-3p
hsa-miR-7114-5p				hsa-miR-7114-5p
hsa-miR-4769-3p				hsa-miR-4769-3p
hsa-miR-500a-3p				hsa-miR-500a-3p
hsa-miR-362-5p				hsa-miR-362-5p
hsa-miR-362-3p				hsa-miR-362-3p
hsa-miR-501-5p				hsa-miR-501-5p
hsa-miR-502-5p				hsa-miR-502-5p
hsa-miR-502-3p				hsa-miR-502-3p
hsa-miR-6857-3p				hsa-miR-6857-3p
hsa-miR-1468-5p				hsa-miR-1468-5p
hsa-miR-421				hsa-miR-421
hsa-miR-374b-3p				hsa-miR-374b-3p
hsa-miR-374c-5p				hsa-miR-374c-5p
hsa-miR-374a-5p				hsa-miR-374a-5p
hsa-miR-374a-3p				hsa-miR-374a-3p
hsa-miR-361-5p				hsa-miR-361-5p
hsa-miR-764				hsa-miR-764
hsa-miR-1911-5p				hsa-miR-1911-5p
hsa-miR-448				hsa-miR-448
hsa-miR-363-3p				hsa-miR-363-3p
hsa-miR-18b-5p				hsa-miR-18b-5p
hsa-miR-450b-5p				hsa-miR-450b-5p
hsa-miR-450a-1-3p				hsa-miR-450a-1-3p
hsa-miR-450a-2-3p				hsa-miR-450a-2-3p
hsa-miR-542-5p				hsa-miR-542-5p
hsa-miR-503-3p				hsa-miR-503-3p
hsa-miR-505-5p				hsa-miR-505-5p
hsa-miR-892c-3p				hsa-miR-892c-3p
hsa-miR-890				hsa-miR-890
hsa-miR-509-5p				hsa-miR-509-5p
hsa-miR-514a-3p				hsa-miR-514a-3p
hsa-miR-514a-5p				hsa-miR-514a-5p
hsa-miR-2114-5p				hsa-miR-2114-5p
hsa-miR-224-3p				hsa-miR-224-3p
hsa-miR-452-3p				hsa-miR-452-3p
hsa-miR-6858-5p				hsa-miR-6858-5p
hsa-miR-6858-3p				hsa-miR-6858-3p
hsa-miR-664b-5p				hsa-miR-664b-5p
hsa-miR-664b-3p				hsa-miR-664b-3p
hsa-miR-1184				hsa-miR-1184
hsa-miR-6859-3p
hsa-miR-12136
hsa-miR-34a-5p
hsa-miR-34a-3p
hsa-miR-6729-3p
hsa-miR-30e-3p
hsa-miR-30c-5p
hsa-miR-101-3p
hsa-miR-186-5p
hsa-miR-197-3p
hsa-miR-320b
hsa-miR-92b-3p
hsa-miR-214-5p
hsa-miR-214-3p
hsa-miR-199a-5p
hsa-miR-199a-3p
hsa-miR-1843
hsa-miR-12116
hsa-miR-181b-5p
hsa-miR-181a-5p
hsa-miR-6739-3p
hsa-miR-29c-3p
hsa-miR-29b-3p
hsa-miR-205-5p
hsa-miR-194-5p
hsa-miR-664a-3p
hsa-miR-5100
hsa-miR-146b-5p
hsa-miR-202-5p
hsa-miR-210-3p
hsa-miR-4485-5p
hsa-miR-130a-3p
hsa-miR-4488
hsa-miR-6751-3p
hsa-miR-6752-3p
hsa-miR-1260b
hsa-miR-34c-5p
hsa-miR-4492
hsa-miR-125b-5p
hsa-let-7a-5p
hsa-let-7a-2-3p
hsa-miR-100-5p
hsa-miR-9898
hsa-miR-196a-5p
hsa-miR-615-3p
hsa-miR-148b-3p
hsa-miR-26a-5p
hsa-let-7i-5p
hsa-let-7i-3p
hsa-miR-331-3p
hsa-miR-4497
hsa-miR-16-5p
hsa-miR-15a-5p
hsa-miR-17-5p
hsa-miR-19a-3p
hsa-miR-19b-3p
hsa-miR-92a-3p
hsa-miR-8075
hsa-miR-625-3p
hsa-miR-1260a
hsa-miR-342-3p
hsa-miR-337-3p
hsa-miR-665
hsa-miR-127-3p
hsa-miR-136-5p
hsa-miR-136-3p
hsa-miR-379-5p
hsa-miR-299-5p
hsa-miR-323a-3p
hsa-miR-329-3p
hsa-miR-494-3p
hsa-miR-495-3p
hsa-miR-376c-3p
hsa-miR-376a-3p
hsa-miR-654-3p
hsa-miR-381-3p
hsa-miR-382-5p
hsa-miR-485-3p
hsa-miR-377-3p
hsa-miR-409-5p
hsa-miR-409-3p
hsa-miR-369-5p
hsa-miR-656-3p
hsa-miR-203a-3p
hsa-miR-4509
hsa-miR-4508
hsa-miR-1282
hsa-miR-7973
hsa-miR-190a-5p
hsa-miR-7-5p
hsa-miR-6511b-3p
hsa-miR-4516
hsa-miR-3178
hsa-miR-6126
hsa-miR-193b-5p
hsa-miR-193b-3p
hsa-miR-365a-3p
hsa-miR-484
hsa-miR-9901
hsa-miR-138-5p
hsa-miR-328-3p
hsa-miR-140-5p
hsa-miR-140-3p
hsa-miR-22-5p
hsa-miR-22-3p
hsa-miR-212-3p
hsa-miR-195-5p
hsa-miR-497-5p
hsa-miR-324-5p
hsa-miR-324-3p
hsa-miR-4521
hsa-miR-744-5p
hsa-miR-423-5p
hsa-miR-423-3p
hsa-miR-193a-5p
hsa-miR-365b-3p
hsa-miR-6867-3p
hsa-miR-4315
hsa-miR-152-3p
hsa-miR-10a-5p
hsa-miR-142-5p
hsa-miR-142-3p
hsa-miR-301a-3p
hsa-miR-21-5p
hsa-miR-21-3p
hsa-miR-6516-5p
hsa-miR-6516-3p
hsa-miR-657
hsa-miR-8078
hsa-miR-1-3p
hsa-miR-122b-3p
hsa-miR-5589-3p
hsa-miR-10395-5p
hsa-miR-10395-3p
hsa-miR-24-3p
hsa-miR-24-2-5p
hsa-miR-27a-3p
hsa-miR-23a-5p
hsa-miR-23a-3p
hsa-miR-181c-5p
hsa-miR-6795-3p
hsa-miR-4749-3p
hsa-miR-99b-5p
hsa-miR-99b-3p
hsa-let-7e-5p
hsa-let-7e-3p
hsa-miR-125a-5p
hsa-miR-125a-3p
hsa-miR-935
hsa-miR-10394-3p
hsa-miR-4782-5p
hsa-miR-663b
hsa-miR-128-3p
hsa-miR-10b-5p
hsa-miR-10b-3p
hsa-miR-7704
hsa-miR-1246
hsa-miR-3130-5p
hsa-miR-26b-5p
hsa-miR-5703
hsa-miR-149-5p
hsa-miR-103a-3p
hsa-miR-663a
hsa-miR-3195
hsa-miR-3196
hsa-miR-941
hsa-miR-6724-5p
hsa-miR-10401-5p
hsa-miR-10401-3p
hsa-miR-3648
hsa-miR-10396b-5p
hsa-miR-10396b-3p
hsa-miR-10396a-5p
hsa-miR-10396a-3p
hsa-miR-99a-5p
hsa-miR-99a-3p
hsa-let-7c-5p
hsa-miR-185-5p
hsa-miR-130b-3p
hsa-let-7a-3p
hsa-let-7b-5p
hsa-let-7b-3p
hsa-miR-6821-3p
hsa-miR-425-5p
hsa-miR-425-3p
hsa-miR-191-5p
hsa-let-7g-5p
hsa-miR-15b-5p
hsa-miR-6828-3p
hsa-miR-7977
hsa-miR-1224-3p
hsa-miR-1248
hsa-miR-28-5p
hsa-miR-28-3p
hsa-miR-574-5p
hsa-miR-574-3p
hsa-miR-4449
hsa-miR-4454
hsa-miR-143-5p
hsa-miR-143-3p
hsa-miR-145-5p
hsa-miR-145-3p
hsa-miR-378a-3p
hsa-miR-146a-5p
hsa-miR-585-3p
hsa-miR-585-5p
hsa-miR-1271-5p
hsa-miR-6721-5p
hsa-miR-30a-3p
hsa-miR-339-3p
hsa-miR-148a-3p
hsa-miR-196b-5p
hsa-miR-550a-3p
hsa-miR-25-3p
hsa-miR-93-5p
hsa-miR-93-3p
hsa-miR-106b-5p
hsa-miR-106b-3p
hsa-miR-335-5p
hsa-miR-29a-3p
hsa-miR-320a-3p
hsa-miR-320a-5p
hsa-miR-486-5p
hsa-miR-30b-5p
hsa-miR-151a-5p
hsa-miR-151a-3p
hsa-miR-4664-3p
hsa-miR-10400-5p
hsa-miR-31-5p
hsa-miR-31-3p
hsa-miR-7-1-3p
hsa-miR-3651
hsa-let-7f-5p
hsa-let-7f-1-3p
hsa-let-7d-5p
hsa-let-7d-3p
hsa-miR-23b-3p
hsa-miR-27b-3p
hsa-miR-455-5p
hsa-miR-455-3p
hsa-miR-199b-5p
hsa-miR-199b-3p
hsa-miR-126-5p
hsa-miR-6089
hsa-miR-23c
hsa-miR-221-5p
hsa-miR-221-3p
hsa-miR-222-5p
hsa-miR-222-3p
hsa-miR-532-5p
hsa-miR-532-3p
hsa-miR-188-5p
hsa-miR-188-3p
hsa-miR-501-3p
hsa-miR-660-5p
hsa-miR-98-5p
hsa-miR-98-3p
hsa-let-7f-2-3p
hsa-miR-4536-3p
hsa-miR-223-3p
hsa-miR-374b-5p
hsa-miR-361-3p
hsa-miR-106a-5p
hsa-miR-450a-5p
hsa-miR-542-3p
hsa-miR-503-5p
hsa-miR-424-5p
hsa-miR-424-3p
hsa-miR-505-3p
hsa-miR-224-5p
hsa-miR-452-5p
