# Supplementary material for: Impact of flow cytometry-based sorting on microRNA signature of extracellular vesicles derived from mesenchymal stromal cells: a proof-of-concept study
Source: Extracell Vesicles Circ Nucl Acids. 2026 Jan 21;7(1):73–93. doi: 10.20517/evcna.2025.130 (PMC13076339; doi:10.20517/evcna.2025.130)
Supplement: Supplementary file 1 [file evcna-7-1-73-SupplementaryMaterials.zip › evcna60130-SupplementaryMaterials/Supplementary Table 2.xlsx]

## Sheet: Sheet1
Supplementary File 2. Enriched GO categories for the ASC-EVs and sASC-EVs shared miRNAs
GO category	Enrichment	P-adjusted	miRNAs
extracellular space GO0005615	over-represented	2.27e-18	hsa-miR-125b-5p; hsa-miR-24-3p; hsa-let-7b-5p; hsa-miR-424-5p; hsa-miR-125a-5p; hsa-miR-21-5p; hsa-miR-23a-3p; hsa-let-7a-5p; hsa-miR-143-3p; hsa-miR-199a-5p; hsa-let-7i-5p; hsa-miR-29a-3p; hsa-miR-22-3p; hsa-miR-199a-3p; hsa-miR-19b-3p; hsa-miR-92a-3p; hsa-miR-423-5p; hsa-miR-31-5p; hsa-miR-574-3p; hsa-miR-221-3p; hsa-miR-222-3p; hsa-miR-27a-3p; hsa-miR-199b-3p; hsa-miR-130a-3p; hsa-let-7f-5p; h…
miRNA-mediated gene silencing by inhibition of translation GO0035278	over-represented	0.000214	hsa-miR-125b-5p; hsa-miR-24-3p; hsa-miR-21-5p; hsa-let-7a-5p; hsa-let-7i-5p; hsa-miR-29a-3p; hsa-miR-145-5p; hsa-miR-19b-3p; hsa-miR-92a-3p; hsa-miR-31-5p; hsa-miR-221-3p; hsa-miR-222-3p; hsa-miR-27a-3p; hsa-let-7e-5p; hsa-miR-16-5p; hsa-miR-210-3p; hsa-miR-29b-3p; hsa-miR-21-3p; hsa-miR-17-5p; hsa-miR-148a-3p; hsa-miR-146a-5p; hsa-miR-10b-5p; hsa-miR-101-3p; hsa-miR-138-5p; hsa-miR-103a-3p; hsa-…
mRNA 3-UTR binding GO0003730	over-represented	0.0014012	hsa-miR-125b-5p; hsa-miR-24-3p; hsa-miR-424-5p; hsa-miR-125a-5p; hsa-miR-21-5p; hsa-miR-23a-3p; hsa-miR-143-3p; hsa-miR-199a-5p; hsa-let-7i-5p; hsa-miR-29a-3p; hsa-miR-145-5p; hsa-miR-214-3p; hsa-miR-92a-3p; hsa-miR-34a-5p; hsa-miR-31-5p; hsa-miR-27a-3p; hsa-miR-130a-3p; hsa-miR-224-5p; hsa-miR-16-5p; hsa-miR-1246; hsa-miR-100-5p; hsa-miR-29b-3p; hsa-miR-335-5p; hsa-miR-19a-3p; hsa-miR-152-3p; hs…
negative regulation of angiogenesis GO0016525	over-represented	0.0015324	hsa-miR-125b-5p; hsa-miR-24-3p; hsa-miR-424-5p; hsa-miR-125a-5p; hsa-miR-21-5p; hsa-miR-143-3p; hsa-miR-29a-3p; hsa-miR-145-5p; hsa-miR-214-3p; hsa-miR-92a-3p; hsa-miR-34a-5p; hsa-miR-222-3p; hsa-miR-193a-5p; hsa-miR-16-5p; hsa-miR-146a-5p; hsa-miR-205-5p; hsa-miR-30b-5p; hsa-miR-15b-5p; hsa-miR-505-3p; hsa-miR-185-5p; hsa-miR-503-5p; hsa-miR-15a-5p; hsa-miR-106b-5p; hsa-miR-212-3p
positive regulation of angiogenesis GO0045766	over-represented	0.0063931	hsa-let-7b-5p; hsa-miR-21-5p; hsa-miR-143-3p; hsa-miR-199a-5p; hsa-miR-29a-3p; hsa-miR-199a-3p; hsa-miR-31-5p; hsa-miR-199b-3p; hsa-miR-130a-3p; hsa-let-7g-5p; hsa-miR-99b-5p; hsa-miR-210-3p; hsa-miR-199b-5p; hsa-miR-27b-3p; hsa-miR-181b-5p; hsa-miR-30a-3p; hsa-miR-99b-3p
mRNA base-pairing translational repressor activity GO1903231	over-represented	0.0105416	hsa-miR-125b-5p; hsa-miR-24-3p; hsa-let-7b-5p; hsa-miR-424-5p; hsa-miR-125a-5p; hsa-miR-21-5p; hsa-miR-23a-3p; hsa-let-7a-5p; hsa-miR-143-3p; hsa-miR-199a-5p; hsa-let-7i-5p; hsa-miR-29a-3p; hsa-miR-145-5p; hsa-miR-22-3p; hsa-miR-214-3p; hsa-miR-199a-3p; hsa-miR-19b-3p; hsa-miR-92a-3p; hsa-miR-34a-5p; hsa-miR-423-5p; hsa-miR-31-5p; hsa-miR-221-3p; hsa-miR-222-3p; hsa-miR-27a-3p; hsa-miR-199b-3p; h…
miRNA-mediated gene silencing GO0035195	over-represented	0.0105416	hsa-miR-125b-5p; hsa-miR-24-3p; hsa-let-7b-5p; hsa-miR-424-5p; hsa-miR-125a-5p; hsa-miR-21-5p; hsa-miR-23a-3p; hsa-let-7a-5p; hsa-miR-143-3p; hsa-miR-199a-5p; hsa-let-7i-5p; hsa-miR-29a-3p; hsa-miR-145-5p; hsa-miR-22-3p; hsa-miR-214-3p; hsa-miR-199a-3p; hsa-miR-19b-3p; hsa-miR-92a-3p; hsa-miR-34a-5p; hsa-miR-31-5p; hsa-miR-221-3p; hsa-miR-222-3p; hsa-miR-27a-3p; hsa-miR-199b-3p; hsa-miR-130a-3p; …
negative regulation of endothelial cell proliferation GO0001937	over-represented	0.0105416	hsa-miR-424-5p; hsa-miR-21-5p; hsa-miR-22-3p; hsa-miR-92a-3p; hsa-miR-16-5p; hsa-miR-146a-5p; hsa-miR-205-5p; hsa-miR-503-5p
negative regulation of interleukin-6-mediated signaling pathway GO0070104	over-represented	0.0105416	hsa-miR-125b-5p; hsa-miR-125a-5p; hsa-let-7a-5p; hsa-let-7e-5p; hsa-let-7c-5p; hsa-miR-98-5p; hsa-miR-26a-5p; hsa-miR-99a-5p
extracellular vesicle GO1903561	over-represented	0.0117097	hsa-miR-125b-5p; hsa-miR-24-3p; hsa-let-7b-5p; hsa-miR-125a-5p; hsa-miR-21-5p; hsa-miR-23a-3p; hsa-let-7a-5p; hsa-let-7i-5p; hsa-miR-29a-3p; hsa-miR-22-3p; hsa-miR-214-3p; hsa-miR-19b-3p; hsa-miR-92a-3p; hsa-miR-34a-5p; hsa-miR-221-3p; hsa-miR-222-3p; hsa-miR-27a-3p; hsa-miR-130a-3p; hsa-miR-191-5p; hsa-let-7c-5p; hsa-miR-16-5p; hsa-miR-23b-3p; hsa-miR-100-5p; hsa-miR-29b-3p; hsa-miR-19a-3p; hsa-…
negative regulation of cell migration involved in sprouting angiogenesis GO0090051	over-represented	0.0117097	hsa-miR-424-5p; hsa-miR-22-3p; hsa-miR-199a-3p; hsa-miR-19b-3p; hsa-miR-221-3p; hsa-miR-199b-3p; hsa-miR-16-5p; hsa-miR-146a-5p; hsa-miR-497-5p; hsa-miR-196a-5p; hsa-miR-494-3p; hsa-miR-205-5p; hsa-miR-26a-5p; hsa-miR-495-3p; hsa-miR-320a-3p; hsa-miR-149-5p; hsa-miR-329-3p; hsa-miR-503-5p; hsa-miR-15a-5p; hsa-miR-188-5p
negative regulation of cytokine production involved in inflammatory response GO1900016	over-represented	0.0117097	hsa-miR-125a-5p; hsa-miR-221-3p; hsa-miR-222-3p; hsa-miR-16-5p; hsa-miR-93-5p; hsa-miR-146a-5p; hsa-miR-203a-3p; hsa-miR-98-5p; hsa-miR-26a-5p; hsa-miR-140-5p; hsa-miR-136-5p; hsa-miR-378a-3p
negative regulation of gene expression GO0010629	over-represented	0.013109	hsa-miR-125b-5p; hsa-miR-125a-5p; hsa-miR-21-5p; hsa-miR-199a-5p; hsa-let-7i-5p; hsa-miR-29a-3p; hsa-miR-214-3p; hsa-miR-19b-3p; hsa-miR-92a-3p; hsa-miR-34a-5p; hsa-miR-27a-3p; hsa-miR-100-5p; hsa-miR-29b-3p; hsa-miR-19a-3p; hsa-miR-21-3p; hsa-miR-17-5p; hsa-miR-93-5p; hsa-miR-146a-5p; hsa-miR-186-5p; hsa-miR-101-3p; hsa-miR-494-3p; hsa-miR-98-5p; hsa-miR-205-5p; hsa-miR-181a-5p; hsa-miR-27b-3p; …
negative regulation of osteoblast differentiation GO0045668	over-represented	0.0225361	hsa-miR-125b-5p; hsa-miR-214-3p; hsa-miR-100-5p; hsa-miR-17-5p; hsa-miR-93-5p; hsa-miR-138-5p; hsa-miR-98-5p; hsa-miR-205-5p; hsa-miR-140-5p; hsa-miR-106a-5p; hsa-miR-665
positive regulation of blood vessel endothelial cell proliferation involved in sprouting angiogenesis GO1903589	over-represented	0.0225361	hsa-let-7b-5p; hsa-miR-21-5p; hsa-miR-23a-3p; hsa-miR-27a-3p; hsa-miR-146a-5p; hsa-miR-10b-5p; hsa-miR-101-3p; hsa-miR-10a-5p; hsa-miR-27b-3p; hsa-miR-503-5p; hsa-miR-126-5p
positive regulation of apoptotic process GO0043065	over-represented	0.0249387	hsa-miR-23a-3p; hsa-miR-29a-3p; hsa-miR-92a-3p; hsa-miR-221-3p; hsa-miR-27a-3p; hsa-miR-16-5p; hsa-miR-29b-3p; hsa-miR-21-3p; hsa-miR-146a-5p; hsa-miR-15b-5p; hsa-miR-29c-3p; hsa-miR-195-5p; hsa-miR-15a-5p
NIKNF-kappaB signaling GO0038061	over-represented	0.0442096	hsa-miR-125b-5p; hsa-miR-27a-3p; hsa-miR-130a-3p; hsa-miR-146a-5p; hsa-miR-27b-3p; hsa-miR-329-3p
