# Supplementary material for: Impact of flow cytometry-based sorting on microRNA signature of extracellular vesicles derived from mesenchymal stromal cells: a proof-of-concept study
Source: Extracell Vesicles Circ Nucl Acids. 2026 Jan 21;7(1):73–93. doi: 10.20517/evcna.2025.130 (PMC13076339; doi:10.20517/evcna.2025.130)
Supplement: Supplementary file 1 [file evcna-7-1-73-SupplementaryMaterials.zip › evcna60130-SupplementaryMaterials/Supplementary Table 3.xlsx]

## Sheet: Sheet1
Supplementary File 3. Enriched GO categories for the sASC-EVs defining miRNAs
GO category	Enrichment	P-adjusted	miRNAs
A
GO0070104: negative regulation of interleukin-6-mediated signaling pathway	over-represented	0.0269417	hsa-let-7c-5p; hsa-let-7a-5p; hsa-miR-125a-5p
GO1903847: regulation of aorta morphogenesis	over-represented	0.0269417	hsa-miR-29b-3p; hsa-miR-205-5p
GO0005737: cytoplasm	over-represented	0.0374803	hsa-let-7c-5p; hsa-miR-138-5p; hsa-miR-29b-3p
B
GO0070104: negative regulation of interleukin-6-mediated signaling pathway	over-represented	0.0447426	hsa-let-7c-5p; hsa-let-7a-5p; hsa-miR-125a-5p
GO1903847: regulation of aorta morphogenesis	over-represented	0.0447426	hsa-miR-29b-3p; hsa-miR-205-5p
